# Supplementary material for: Identification of the HECT E3 ligase UBR5 as a regulator of MYC degradation using a CRISPR/Cas9 screen
Source: Sci Rep. 2020 Nov 18;10:20044. doi: 10.1038/s41598-020-76960-z (PMC7676242; doi:10.1038/s41598-020-76960-z)
Supplement: Supplementary file 2 — Supplementary Information 1. [file 41598_2020_76960_MOESM2_ESM.xlsx]

## Sheet: Sheet1
	MYC						MYC						MYC
	4				231		4				21		4				347
	3			91			3			7			3			96
	2		318				2		241				2		261
	1	16					1	17					1	17
	UBR5	1	2	3	4		FBXW7	1	2	3	4		FBXO32	1	2	3	4

## Sheet: Sheet2
			CN_UBR5							CN_UBR5
	Abs	0	1	2	3	4	Total	%	0	1	2	3	4	% co-amp
CN_MYC	4	0	18	100	89	231	993	4	0	1.81269	10.0705	8.96274	23.2628	43.3031
	3	0	6	42	91	19		3	0	0.60423	4.22961	9.16415	1.91339
	2	0	8	318	25	5		2	0	0.805639	32.0242	2.51762	0.503525
	1	0	16	22	1	0		1	0	1.61128	2.21551	0.100705	0
	0	0	0	2	0	0		0	0	0	0.20141	0	0
			CN_FBXO32							CN_FBXO32
		0	1	2	3	4			0	1	2	3	4
CN_MYC	4	0	15	39	36	347	992	4	0	1.5121	3.93145	3.62903	34.9798	53.125
	3	0	1	13	96	48		3	0	0.100806	1.31048	9.67742	4.83871
	2	0	3	261	76	16		2	0	0.302419	26.3105	7.66129	1.6129
	1	0	17	19	1	2		1	0	1.71371	1.91532	0.100806	0.201613
	0	0	0	2	0	0		0	0	0	0.201613	0	0
			CN_FBXW7							CN_FBXW7
		0	1	2	3	4			0	1	2	3	4
CN_MYC	4	0	154	243	20	21	993	4	0	15.5086	24.4713	2.0141	2.1148	5.13595
	3	0	68	80	7	3		3	0	6.84794	8.05639	0.704935	0.302115
	2	1	87	241	12	15		2	0.100705	8.76133	24.2699	1.20846	1.51057
	1	1	17	17	3	1		1	0.100705	1.71198	1.71198	0.302115	0.100705
	0	0	1	1	0	0		0	0	0.100705	0.100705	0	0
